# Supplementary material for: Thermodynamic and Kinetic Binding Behaviors of Human Serum Albumin to Silver Nanoparticles
Source: Materials (Basel). 2022 Jul 16;15(14):4957. doi: 10.3390/ma15144957 (PMC9323290; doi:10.3390/ma15144957)
Supplement: Supplementary file 1 [file materials-15-04957-s001.zip]

Archive with 1 entries (1 files):
- materials-1740730-supplementary.pdf
